# Supplementary material for: Psychological barriers in future food gatekeepers: How germ aversion and perceived infectability mediate nutrition-related food neophobia among pre-service preschool teachers
Source: Front Nutr. 2026 Jul 10;13:1863520. doi: 10.3389/fnut.2026.1863520 (PMC13397584; doi:10.3389/fnut.2026.1863520)
Supplement: Supplementary file 1 [file Data_Sheet_1.xls]

## Sheet: Sheet1
rowtype_	varname_	G7	G6	G5	G4	G3	G2	G1	P7	P6	P5	P4	P3	P2	P1	F6	F5	F4	F3	F2	F1	N5	N4	N3	N2	N1
cov	G7	2.985
cov	G6	1.186	2.643
cov	G5	1.467	1.42	2.541
cov	G4	0.979	1.332	1.394	2.631
cov	G3	1.108	0.999	1.275	0.907	2.221
cov	G2	1.307	1.3	1.426	1.212	1.074	2.583
cov	G1	0.965	1.245	1.373	0.99	1.117	1.029	2.529
cov	P7	0.706	0.658	0.858	0.89	0.846	0.795	0.745	2.342
cov	P6	0.592	0.696	0.822	0.784	0.9	0.654	0.868	1.422	2.325
cov	P5	0.705	0.822	0.923	0.904	0.774	0.666	0.512	1.33	1.242	2.692
cov	P4	0.814	0.693	0.892	0.785	0.836	0.813	0.758	1.275	1.183	1.276	2.77
cov	P3	0.606	0.791	0.875	0.812	0.869	0.504	0.776	1.286	1.401	1.533	1.416	2.679
cov	P2	0.914	0.671	0.924	0.767	0.878	0.775	0.814	1.375	1.435	1.241	1.311	1.47	2.734
cov	P1	0.678	0.564	0.757	0.795	0.815	0.717	0.769	1.441	1.462	1.36	1.349	1.358	1.404	2.557
cov	F6	0.407	0.579	0.643	0.563	0.651	0.42	0.579	0.611	0.556	0.608	0.466	0.566	0.424	0.52	1.329
cov	F5	0.4	0.479	0.532	0.469	0.643	0.346	0.447	0.532	0.505	0.528	0.46	0.514	0.381	0.466	0.99	1.344
cov	F4	0.439	0.539	0.543	0.599	0.547	0.447	0.478	0.577	0.594	0.648	0.5	0.576	0.496	0.613	0.762	0.728	1.188
cov	F3	0.465	0.544	0.593	0.575	0.637	0.54	0.524	0.513	0.546	0.613	0.436	0.569	0.474	0.622	0.852	0.85	0.714	1.536
cov	F2	0.487	0.494	0.67	0.58	0.608	0.504	0.566	0.61	0.574	0.546	0.522	0.561	0.533	0.503	0.877	0.827	0.701	0.763	1.216
cov	F1	0.435	0.492	0.643	0.585	0.601	0.441	0.499	0.61	0.636	0.546	0.535	0.477	0.44	0.592	0.862	0.825	0.652	0.748	0.725	1.166
cov	N5	0.671	0.443	0.756	0.717	0.594	0.676	0.449	0.707	0.634	0.714	0.687	0.685	0.821	0.907	0.451	0.428	0.458	0.547	0.509	0.49	1.426
cov	N4	0.571	0.422	0.596	0.59	0.491	0.541	0.4	0.732	0.754	0.729	0.706	0.699	0.8	0.958	0.347	0.317	0.442	0.436	0.407	0.373	0.875	1.563
cov	N3	0.621	0.491	0.691	0.676	0.603	0.607	0.465	0.645	0.625	0.677	0.772	0.648	0.833	0.815	0.367	0.369	0.408	0.476	0.461	0.408	0.94	0.821	1.302
cov	N2	0.506	0.426	0.599	0.578	0.491	0.567	0.461	0.528	0.469	0.487	0.457	0.473	0.406	0.589	0.436	0.395	0.424	0.456	0.419	0.482	0.725	0.639	0.601	1.216
cov	N1	0.85	0.585	0.926	0.784	0.817	0.819	0.668	0.734	0.764	0.756	0.822	0.768	0.858	1.046	0.516	0.488	0.545	0.664	0.602	0.568	1.076	0.934	1.018	0.768	1.478
n		548	548	548	548	548	548	548	548	548	548	548	548	548	548	548	548	548	548	548	548	548	548	548	548	548
